# Supplementary material for: A single cysteine residue in vimentin regulates long non-coding RNA XIST to suppress epithelial–mesenchymal transition and stemness in breast cancer
Source: eLife. 2025 Jul 21;14:RP104191. doi: 10.7554/eLife.104191 (PMC12279371; doi:10.7554/eLife.104191)
Supplement: Figure 3—source data 2. [file elife-104191-fig3-data2.zip]

Archive with 6 entries (6 files):
- VIM.tif
- CDH2.tif
- K8.tif
- K18.tif
- K19.tif
- Twist.tif
