# Supplementary material for: A single cysteine residue in vimentin regulates long non-coding RNA XIST to suppress epithelial–mesenchymal transition and stemness in breast cancer
Source: eLife. 2025 Jul 21;14:RP104191. doi: 10.7554/eLife.104191 (PMC12279371; doi:10.7554/eLife.104191)
Supplement: Figure 4—source data 2. [file elife-104191-fig4-data2.zip]

Archive with 1 entries (1 files):
- Figure 4C source data-2.tif
